# Supplementary material for: Metallothionein I/II Expression and Metal Ion Levels in Correlation with Amyloid Beta Deposits in the Aged Feline Brain
Source: Brain Sci. 2023 Jul 22;13(7):1115. doi: 10.3390/brainsci13071115 (PMC10377600; doi:10.3390/brainsci13071115)
Supplement: Supplementary file 1 [file brainsci-13-01115-s001.zip]

Archive with 1 entries (1 files):
- brainsci-2493715-supplementary.pdf
